# Supplementary material for: Strength of London Dispersion Forces in Organic Structure Directing Agent—Zeolite Assemblies
Source: Molecules. 2024 Sep 21;29(18):4489. doi: 10.3390/molecules29184489 (PMC11434474; doi:10.3390/molecules29184489)
Supplement: Supplementary file 1 [file molecules-29-04489-s001.zip]

Archive with 1 entries (1 files):
- molecules-3218310-supplementary.pdf
